# Supplementary material for: Efficient precise in vivo base editing in adult dystrophic mice
Source: Nat Commun. 2021 Jun 17;12:3719. doi: 10.1038/s41467-021-23996-y (PMC8211797; doi:10.1038/s41467-021-23996-y)
Supplement: Supplementary file 4 — Source Data [file 41467_2021_23996_MOESM4_ESM.xls]

## Sheet: Fig.1e
Fig. 1. In vitro studies of mdx4cv mutation correction using ABE-NG and its intein-split versions.
(e) Flow cytometry analysis of EGFP expression in HEK293 cells transfected
	TargetOnly	ABEmax	ABE-x	ABE-NG
Rate	0.09	2.17	9.54	18.54
	0.52	1.51	8.44	19.24
	0.42	1.5	9.54	19.94
Average	0.343333	1.72667	9.17333	19.24
Standard deviation	0.225019	0.38397	0.635085	0.7

## Sheet: Fig.2a
Fig. 2. Optimization of the PAM-interacting domain to improve the editing efficiency of ABE-NG at the NGH sites.
(a )Comparison of the base editing efficiency of different ABE variants on site S1 with CGG PAM.
			Control	ABE-NG	ABE-NGA	ABE-NGC	ABE-NG-loop	ABE-NGX	ABE-NGX-NGA	ABE-NGX-NGC	ABE-NGX-loop	ABEmaxSc
Rate			0.799861	41.961	53.344	5.13829	43.7523	40.702	22.7483	7.21415	14.1306	41.5671
			3.23162	37.0305	49.1323	1.42015	35.2005	33.792	21.9116	16.6572	18.2727	27.6195
			1.11717	34.4828	38.9781	0.55033	36.3306	39.3641	30.3308	11.3143	23.8386	33.8668
	Average		1.71621	37.8248	47.1515	2.36959	38.4278	37.9527	24.9969	11.7286	18.7473	34.3511
	Standard deviation		1.32193	3.80186	7.38495	2.43688	4.64567	3.66487	4.63821	4.73513	4.87136	6.98638

## Sheet: Fig.2b
Fig. 2. Optimization of the PAM-interacting domain to improve the editing efficiency of ABE-NG at the NGH sites.
( b )Determination of the base editing efficiencies of different ABE variants on VEGFA-S5 site with AGT.
	Control	ABE-NG	ABE-NGA	ABE-NGC	ABE-NG-loop	ABE-NGX	ABE-NGX-NGA	ABE-NGX-NGC	ABE-NGX-loop	ABEmaxSc
Rate	4.23387	55.0328	64.2034	16.6607	58.0442	27.4502	53.6969	43.6971	24.3268	33.0508
	6.78007	56.1097	61.1878	18.4334	51.4279	29.504	49.5585	43.1931	20.5241	32.9203
	2.81086	54.2669	58.7784	17.2519	57.3189	28.3474	46.3463	42.1908	21.2987	34.1144
	4.59327
	2.83768
	4.98604
	3.68873
	3.62545
	4.5209
	2.98782
	4.518
	5.42279
Average	4.25046	55.1365	61.3899	17.4487	55.597	28.4339	49.8672	43.027	22.0499	33.3618
Standard deviation	1.16563	0.925763	2.71811	0.902582	3.6287	1.02963	3.68501	0.766764	2.00956	0.655

## Sheet: Fig.2c
Fig. 2. Optimization of the PAM-interacting domain to improve the editing efficiency of ABE-NG at the NGH sites.
( c )Determination of the base editing efficiencies of different ABE variants on VEGFA-S12 site with GGC.
	Control	ABE-NG	ABE-NGA	ABE-NGC	ABE-NG-loop	ABE-NGX	ABE-NGX-NGA	ABE-NGX-NGC	ABE-NGX-loop	ABEmaxSc
Rate	4.40341	43.4711	53.3795	3.85922	35.8094	36.7766	36.0337	57.753	11.3023	3.98406
	1.28326	44.2853	56.0123	3.42334	39.656	37.349	39.0694	56.3678	11.8878	17.4247
	0	44.4526	60.1055	9.0269	32.2887	30.5244	50.1475	58.4538	9.90375	8.20313
	0.39695
	0
	0.48364
	5.06135
	0.03946
	2.7196
	0.81574
	0
	0
Average	1.26695	44.0697	56.4991	5.43649	35.918	34.8833	41.7502	57.5249	11.0313	9.87063
Standard deviation	1.80521	0.52508	3.38934	3.11702	3.68485	3.78578	7.42899	1.06155	1.01941	6.87373

## Sheet: Fig.2d
Fig. 2. Optimization of the PAM-interacting domain to improve the editing efficiency of ABE-NG at the NGH sites.
( e )Determination of the base editing efficiencies of different ABE variants on site 13 with AGA.
	Control	ABE-NG	ABE-NGA	ABE-NGC	ABE-NG-loop	ABE-NGX	ABE-NGX-NGA	ABE-NGX-NGC	ABE-NGX-loop	ABEmaxSc
Rate	1.47703	33.6945	39.3785	0	36.7922	26.5855	28.0005	30.4053	12.4636	2.65621
	0	30.3811	35.0217	1.99203	28.3053	29.7172	32.428	30.7922	18.1552	5.5951
	0.558382	26.42	33.8968	1.27652	21.7571	26.7043	30.7173	32.6909	18.4959	3.40951
	0
	0.050942
Average	0.417271	30.1652	36.099	1.08952	28.9516	27.669	30.3819	31.2961	16.3716	3.88694
Standard deviation	0.637463	3.64207	2.89529	1.0091	7.53836	1.77479	2.23272	1.2233	3.38868	1.52651

## Sheet: Fig.2e
Fig. 2. Optimization of the PAM-interacting domain to improve the editing efficiency of ABE-NG at the NGH sites.
( d )Determination of the base editing efficiencies of different ABE variants on VEGFA-S14 site with CGA.
	Control	ABE-NG	ABE-NGA	ABE-NGC	ABE-NG-loop	ABE-NGX	ABE-NGX-NGA	ABE-NGX-NGC	ABE-NGX-loop	ABEmaxSc
Rate	3.3025	41.2022	57.2669	7.75914	35.1808	39.7349	44.8081	43.33	22.3604	6.81027
	1.89231	43.7824	55.3222	10.7428	30.4529	35.7945	36.5149	40.8643	11.9988	6.19106
	3.56029	41.8159	53.7883	9.96129	29.5656	47.7297	22.4006	42.1625	5.27583	4.4588
	0.82711
	1.09859
	2.55953
Average	2.20672	42.2668	55.4591	9.48774	31.7331	41.0864	34.5745	42.1189	13.2117	5.82004
Standard deviation	1.13026	1.34792	1.74335	1.54717	3.01858	6.08129	11.3291	1.23343	8.60662	1.21885

## Sheet: Fig.2f
Fig. 2. Optimization of the PAM-interacting domain to improve the editing efficiency of ABE-NG at the NGH sites.
( f ) Comparison of the editing efficiencies of different ABE variants at all five NG sites.
	ABE-NG	ABE-NGA	ABE-NGX
Rate	37.8248	47.1515	37.9527
	55.1365	61.3899	28.4339
	44.0697	56.4991	34.8833
	30.1652	36.099	27.669
	42.2668	55.4591	41.0864
Average	41.8926	51.3197	34.0051
Standard deviation	9.14275	9.92992	5.86694

## Sheet: Fig.3b
Fig. 3. Rational re-engineering the evolved adenine deaminase domain to improve the efficiency and specificity of ABE-NG.
(b) Quantification of the editing efficiency of different ABE-NG variants with modified TadA* domain at the mdx4cv target site.
	ABE7.10-NG	miniABE-NG	miniABE(V82G)-NG	miniABE(A56G)-NG	miniABE(GG)-NG
Rate	39	51	15	50	67
	39	51	14	50	68
	38	53	15	52	69
	34	56	25	47	63
	29	59	20	44	65
	36	60	23	49	64
Average	35.8333	55	18.6667	48.6667	66
Standard deviation	3.86868	3.94968	4.67618	2.80476	2.36643

## Sheet: Fig.3c
Fig. 3. Rational re-engineering the evolved adenine deaminase domain to improve the efficiency and specificity of ABE-NG.
(c ) The number of off-target RNA editing events in Neuro-2a cells transfected with different ABE-NG variants.
		miniABE-NG	miniABE(V82G)-NG	miniABE(A56G)-NG	miniABE(GG)-NG
Number		310	128	246	215
		338	90	378	130
		315	174	314	104
	Average	321	130.667	312.667	149.667
	Standard deviation	14.9332	42.0634	66.0101	58.0546

## Sheet: Fig.3d
Fig. 3. Rational re-engineering the evolved adenine deaminase domain to improve the efficiency and specificity of ABE-NG.
(d ) Quantification of the off-target RNA editing (A-to-I) activities on four RNA adenines previously identified as being efficiently modified by ABEmax in HEK293 cells.
DNAJB1
	Control	miniABE-NG	miniABE(GG)-NG
Rate	0.63949	31.0496	3.31197
	0.58565	33.4027	2.17077
	1.43416	26.7035	2.51256
Average	0.886433	30.3853	2.6651
Standard deviation	0.475108	3.39865	0.585692
MTA2
	Control	miniABE-NG	miniABE(GG)-NG
Rate	0.63542	53.9857	5.90838
	1.20201	50.8318	2.06353
	1.52533	49.7465	8.86711
Average	1.12092	51.5213	5.61301
Standard deviation	0.450463	2.20211	3.41139
LCMT1
	Control	miniABE-NG	miniABE(GG)-NG
Rate	0	57.8392	0.65709
	0	56.4094	0.49702
	0.52789	55.6356	0
Average	0.175963	56.6281	0.384703
Standard deviation	0.304777	1.11796	0.342641
SCAP
	Control	miniABE-NG	miniABE(GG)-NG
Rate	2	46.6275	0
	3.29949	40.9244	0.9009
	3.2976	39.6579	0.94518
Average	2.8657	42.4033	0.61536
Standard deviation	0.749716	3.7127	0.533377

[truncated: 58 more sheets: Fig. 4b, Fig.4d, Fig. 4e, Fig.4f, Fig.4g, Fig.4h, Fig.5b, Fig.5c, Fig.5d, Fig. 5e, Fig.5f, Fig.5g, Fig.5h, Fig.5j, Fig.5k, Fig.6b, Fig.6c, Fig.6d, Fig.6e, Fig.6f …]
